# Supplementary material for: Chemotaxonomic Evaluation by Volatolomics Analysis of Fifty-Two Genotypes of Myrtus communis L
Source: Plants (Basel). 2020 Sep 29;9(10):1288. doi: 10.3390/plants9101288 (PMC7650784; doi:10.3390/plants9101288)
Supplement: Supplementary file 1 [file plants-09-01288-s001.zip]

Archive with 1 entries (1 files):
- plants-935318-supplementary.docx
